# Supplementary material for: Intact Transition Epitope Mapping—Force Interferences by Variable Extensions (ITEM-FIVE)
Source: Biomolecules. 2024 Apr 8;14(4):454. doi: 10.3390/biom14040454 (PMC11048379; doi:10.3390/biom14040454)
Supplement: Supplementary file 1 [file biomolecules-14-00454-s001.zip]

Archive with 1 entries (1 files):
- biomolecules-2916505-supplementary.pdf
